# Supplementary material for: BotCl, the First Chlorotoxin-like Peptide Inhibiting Newcastle Disease Virus: The Emergence of a New Scorpion Venom AMPs Family
Source: Molecules. 2023 May 26;28(11):4355. doi: 10.3390/molecules28114355 (PMC10254560; doi:10.3390/molecules28114355)
Supplement: Supplementary file 1 [file molecules-28-04355-s001.zip]

Archive with 1 entries (1 files):
- molecules-2213379-supplementary.pdf
